# Supplementary material for: Exposure to psychotropic medications and mortality in schizophrenia: a 5-year national cohort study
Source: Psychol Med. 2022 Sep 22;53(12):5528–37. doi: 10.1017/S0033291722002732 (PMC10482725; doi:10.1017/S0033291722002732)
Supplement: Supplementary file 1 [file S0033291722002732sup.zip]

Archive with 3 entries (3 files):
- S0033291722002732sup003.tiff
- S0033291722002732sup002.docx
- S0033291722002732sup001.tiff
